# Supplementary material for: Simple Vanilla Derivatives for Long-Lived Room-Temperature Polymer Phosphorescence as Invisible Security Inks
Source: Research (Wash D C). 2021 Feb 16;2021:8096263. doi: 10.34133/2021/8096263 (PMC7906025; doi:10.34133/2021/8096263)
Supplement: Supplementary Materials — Materials, measurements, and photoluminescence quantum yield. Figure S1: phosphorescence emission lifetime of vanilla- (0.3 mg-) doped PVA (phosphorescence time: ms). Figure S2: (a) phosphorescence emission decay profiles of these vanilla derivatives in the crystal state at room temperature. Quantum yield of M1 crystal: 0.64%. (b) Phosphorescence emission of M1 in its crystal state (M1-Crystal) and M1- (0.3 mg-) doped film at 77 K. Figure S3: nonradiative decay rate of phosphorescence (Knrphos) for vanilla derivatives (0.3 mg) doped with PVA matrix. Figure S4: powder XRD patterns of vanilla-doped PVA films with 0.3 mg doping concentration. Figure S5: (a) DSC curves of M1-doped PVA films with different doping concentrations. (b) TGA curves of M1-doped PVA films with different doping concentrations. (c) DSC curves of M1-M4 doped PVA films with 0.3 mg doping. (d) DSC curves of M1-acid-M4-acid-doped PVA films with 0.3 mg doping. Figure S6: phosphorescence spectra of M1- (0.3 mg-) doped PVA-100, PVA-87, PVA-80, and PMMA. Figure S7: (a) fluorescence spectra of M1-acid to M4-acid-doped PVA at 0.3 mg doping concentration. (b) fluorescence spectra of M1-doped PVA with different doping concentrations. Figure S8: (a) transmission spectra of the M1-doped PVA film with different doping concentrations. (b) Transmission spectra of the pure PVA film and vanilla-doped PVA films with 0.3 mg doping concentration. (c) UV absorption spectra of the pure PVA film and vanilla-doped PVA films with 0.3 mg doping concentration. Figure S9: (a) phosphorescence spectra of M1-doped PVA with different doping concentrations. (b, c) Steady state fluorescence (red dashed line) and long-lived phosphorescence (blue solid line) spectra of M1 and M1-acid-doped PVA. Figure S10: fluorescence lifetime of M1- (0.3 mg-) doped in PVA (M1-0.3 mg-PVA) and in the crystal state (M1-crystal) at ambient conditions. M1-0.3 mg-PVA: @ 364 nm; M1-crystal: @ 384 nm. Figure S11: (a) phosphorescence decay profiles of M1-do [file 8096263.f1.zip]

Archive with 6 entries (5 files):
- 8096263.f1/Movie 1.avi
- 8096263.f1/Movie 2.avi
- 8096263.f1/Movie 3.avi
- 8096263.f1/Movie 4.avi
- 8096263.f1/Revised Supplementary Materials.docx
- 8096263.f1/
